# Supplementary material for: Are New β-Lactam/β-Lactamase Inhibitor Combinations Promising Against Carbapenem-Resistant K. pneumoniae Isolates?
Source: Pathogens. 2025 Feb 24;14(3):220. doi: 10.3390/pathogens14030220 (PMC11944681; doi:10.3390/pathogens14030220)
Supplement: Supplementary file 1 [file pathogens-14-00220-s001.zip]

Archive with 1 entries (1 files):
- pathogens-3478004-supplementary.pdf
